# Supplementary material for: Induction of Mitosis Delay and Apoptosis by CDDO-TFEA in Glioblastoma Multiforme
Source: Front Pharmacol. 2021 Nov 8;12:756228. doi: 10.3389/fphar.2021.756228 (PMC8630575; doi:10.3389/fphar.2021.756228)
Supplement: Supplementary file 2 [file DataSheet1.ZIP]

Archive with 8 entries (8 files):
- Supplementary datasets/GBM 8401 caspase 3  test.xls
- Supplementary datasets/GBM 8401 COIP test.xls
- Supplementary datasets/GBM 8401 JC1 test.xls
- Supplementary datasets/GBM 8401 mpm2 test.xls
- Supplementary datasets/GBM 8401 PI test.xls
- Supplementary datasets/GBM 8401 PIAV test.xls
- Supplementary datasets/GBM 8401 Prestoblue test.xlsx
- Supplementary datasets/GBM 8401 western test.xlsx
