# Supplementary material for: Induction of Mitosis Delay and Apoptosis by CDDO-TFEA in Glioblastoma Multiforme
Source: Front Pharmacol. 2021 Nov 8;12:756228. doi: 10.3389/fphar.2021.756228 (PMC8630575; doi:10.3389/fphar.2021.756228)
Supplement: Supplementary file 2 [file DataSheet1.ZIP › Supplementary datasets/GBM 8401 caspase 3 test.xls]

## Sheet: N1
0μM					1μM						N1	ctrl	active
											0μM	99.86	0.14
											1μM	97.45	2.55
											1.5μM	90.29	9.71
											2μM	91.23	8.77
1.5μM					2μM

## Sheet: N2
0μM					1μM						N2	ctrl	active
											0μM	99.74	0.26
											1μM	95.95	4.05
											1.5μM	91.41	8.59
											2μM	92.05	7.95
1.5μM					2μM

## Sheet: N3
0μM					1μM						N3	ctrl	active
											0μM	99.87	0.13
											1μM	97.02	2.98
											1.5μM	93.24	6.76
											2μM	92.72	7.28
1.5μM					2μM

## Sheet: AVERAGE
N1	ctrl	active		Average	ctrl	active
0μM	99.86	0.14		0μM	99.8233	0.176667
1μM	97.45	2.55		1μM	96.8067	3.19333
1.5μM	90.29	9.71		1.5μM	91.6467	8.35333
2μM	91.23	8.77		2μM	92	8
N2	ctrl	active		Stdev	ctrl	active
0μM	99.74	0.26		0μM	0.0723418	0.0723418
1μM	95.95	4.05		1μM	0.77242	0.77242
1.5μM	91.41	8.59		1.5μM	1.48917	1.48917
2μM	92.05	7.95		2μM	0.746257	0.746257
N3	ctrl	active
0μM	99.87	0.13
1μM	97.02	2.98
1.5μM	93.24	6.76
2μM	92.72	7.28
0μM	1μM						0μM	1.5μM						0μM	2μM
0.14	2.55						0.14	9.71						0.14	8.77
0.26	4.05						0.26	8.59						0.26	7.95
0.13	2.98						0.13	6.76						0.13	7.28
單因子變異數分析							單因子變異數分析							單因子變異數分析
摘要							摘要							摘要
組	個數	總和	平均	變異數			組	個數	總和	平均	變異數			組	個數	總和	平均	變異數
欄 1	3	0.53	0.176667	0.00523333			欄 1	3	0.53	0.176667	0.00523333			欄 1	3	0.53	0.176667	0.00523333
欄 2	3	9.58	3.19333	0.596633			欄 2	3	25.06	8.35333	2.21763			欄 2	3	24	8	0.5569
					<0.005							<0.005							<0.005
ANOVA					***		ANOVA					***		ANOVA					***
變源	SS	自由度	MS	F	P-值	臨界值	變源	SS	自由度	MS	F	P-值	臨界值	變源	SS	自由度	MS	F	P-值	臨界值
組間	13.6504	1	13.6504	45.3603	0.00253234	7.70865	組間	100.287	1	100.287	90.232	0.000685497	7.70865	組間	91.8068	1	91.8068	326.637	5.51071e-05	7.70865
組內	1.20373	4	0.300933				組內	4.44573	4	1.11143				組內	1.12427	4	0.281067
總和	14.8541	5					總和	104.733	5					總和	92.9311	5
