# Supplementary material for: Induction of Mitosis Delay and Apoptosis by CDDO-TFEA in Glioblastoma Multiforme
Source: Front Pharmacol. 2021 Nov 8;12:756228. doi: 10.3389/fphar.2021.756228 (PMC8630575; doi:10.3389/fphar.2021.756228)
Supplement: Supplementary file 2 [file DataSheet1.ZIP › Supplementary datasets/GBM 8401 COIP test.xls]

## Sheet: 工作表1
CyclinB1
ID/Name	Ave.Intensity	Background	Backgnd SD Mult	Integ.Intensity		WB	CyclinB1		IP	CyclinB1				CyclinB1	CDK1		CyclinB1/CDK1
0-700	2381.7	0	n/a	42.69			2381.7	100		1683.6	100		0μM	1683.6	363.3	4.63419	100
1-700	2250.62	0	n/a	40.34			2250.62	94.4964		1276.2	75.8019		1μM	1276.2	346.38	3.68439	79.5046
2-700	2119.57	0	n/a	38			2119.57	88.994		1589.36	94.4025		1.5μM	1589.36	403.5	3.93893	84.9973
3-700	2159.65	0	n/a	38.71			2159.65	90.6768		1576.74	93.6529		2μM	1576.74	388.22	4.06146	87.6413
4-700	1683.6	0	n/a	30.18
5-700	1276.2	0	n/a	22.88
6-700	1589.36	0	n/a	28.49
7-700	1576.74	0	n/a	28.26
CDK1
ID/Name	Ave.Intensity	Background	Backgnd SD Mult	Integ.Intensity			CDK1			CDK1
0-800	566.79	0	n/a	11.07			566.79	100		363.3	100
1-800	471.71	0	n/a	9.21			471.71	83.2248		346.38	95.3427
2-800	453.73	0	n/a	8.86			453.73	80.0526		403.5	111.065
3-800	482.39	0	n/a	9.42			482.39	85.1091		388.22	106.859
4-800	363.3	0	n/a	7.1
5-800	346.38	0	n/a	6.77
6-800	403.5	0	n/a	7.88
7-800	388.22	0	n/a	7.58
