# Supplementary material for: Induction of Mitosis Delay and Apoptosis by CDDO-TFEA in Glioblastoma Multiforme
Source: Front Pharmacol. 2021 Nov 8;12:756228. doi: 10.3389/fphar.2021.756228 (PMC8630575; doi:10.3389/fphar.2021.756228)
Supplement: Supplementary file 2 [file DataSheet1.ZIP › Supplementary datasets/GBM 8401 JC1 test.xls]

## Sheet: N1-N3
N1							Agreggates (Red)		Mono(Green)
0			1				UL	UR	LL	LR
						0	79.2	1.15	19.65	0
						DMSO	86.01	0.23	13.76	0
						1	87.14	2.64	10.22	0
						1.5	64.3	5.9	29.8	0
						2	17.31	5.86	76.83	0
1.5			2				Agreggates (Red)	Monomers (Green)
						0	80.35	19.65
						DMSO	86.24	13.76
						1	89.78	10.22
						1.5	70.2	29.8
						2	23.17	76.83
DMSO
N2
0			1				Dimer(Red)		Mono(Green)
							UL	UR	LL	LR
						0	80.14	1.93	17.91	0.02
						DMSO	95.12	0.79	4.09	0
						1	85.08	2.24	12.68	0
						1.5	71.58	5.1	23.3	0.02
						2	46.66	3.95	49.39	0
							Agreggates (Red)	Monomers (Green)
						0	82.07	17.93
1.5			2			DMSO	95.91	4.09
						1	87.32	12.68
						1.5	76.68	23.32
						2	50.61	49.39
DMSO
N3
0			1				Dimer(Red)		Mono(Green)
							UL	UR	LL	LR
						0	89.29	1.84	8.87	0
						DMSO	83.79	1.3	14.91	0
						1	92.33	2.73	4.94	0
						1.5	85.44	3.14	11.42	0
						2	73.67	3.51	22.82	0
							Agreggates (Red)	Monomers (Green)
1.5			2			0	91.13	8.87
						DMSO	85.09	14.91
						1	95.06	4.94
						1.5	88.58	11.42
						2	77.18	22.82
DMSO

## Sheet: N3平均
N1					N3平均				N3平均
	Agreggates (Red)	Monomers (Green)				Agreggates (Red)	Monomers (Green)			Agreggates (Red)	Monomers (Green)
0	80.35	19.65			0	84.5167	15.4833		DMSO	89.08	10.92
DMSO	86.24	13.76			DMSO	89.08	10.92		0	84.5167	15.4833
1	89.78	10.22			1	90.72	9.28		1	90.72	9.28
1.5	70.2	29.8			1.5	78.4867	21.5133		1.5	78.4867	21.5133
2	23.17	76.83			2	50.32	49.68		2	50.32	49.68
N2					N3誤差				N3誤差
	Agreggates (Red)	Monomers (Green)				Agreggates (Red)	Monomers (Green)			Agreggates (Red)	Monomers (Green)
0	82.07	17.93			0	5.79152	5.32291		DMSO	5.94284	5.94284
DMSO	95.91	4.09			DMSO	5.94284	5.94284		0	5.79152	5.32291
1	87.32	12.68			1	3.95469	3.95469		1	3.95469	3.95469
1.5	76.68	23.32			1.5	9.32224	9.32224		1.5	9.32224	9.32224
2	50.61	49.39			2	27.0062	27.0062		2	27.0062	7.00617
N3
	Agreggates (Red)	Monomers (Green)
0	91.13	8.87
DMSO	85.09	14.91
1	95.06	4.94
1.5	88.58	11.42
2	77.18	22.82
Agreggates P value								Monomers P value
0	DMSO							0	DMSO
80.35	86.24							19.65	13.76
82.07	95.91							17.93	4.09
91.13	85.09							8.87	14.91
單因子變異數分析								單因子變異數分析
摘要								摘要
組	個數	總和	平均	變異數				組	個數	總和	平均	變異數
欄 1	3	253.55	84.5167	33.5417				欄 1	3	46.45	15.4833	33.5417
欄 2	3	267.24	89.08	35.3173				欄 2	3	32.76	10.92	35.3173
ANOVA					*			ANOVA					*
變源	SS	自由度	MS	F	P-值	臨界值		變源	SS	自由度	MS	F	P-值	臨界值
組間	31.236	1	31.236	0.907245	0.394784	7.70865		組間	31.236	1	31.236	0.907245	0.394784	7.70865
組內	137.718	4	34.4295					組內	137.718	4	34.4295
總和	168.954	5						總和	168.954	5
0	1							0	1
80.35	89.78							19.65	10.22
82.07	87.32							17.93	12.68
91.13	95.06							8.87	4.94
單因子變異數分析								單因子變異數分析
摘要								摘要
組	個數	總和	平均	變異數				組	個數	總和	平均	變異數
欄 1	3	253.55	84.5167	33.5417				欄 1	3	46.45	15.4833	33.5417
欄 2	3	272.16	90.72	15.6396				欄 2	3	27.84	9.28	15.6396
ANOVA					*			ANOVA					*
變源	SS	自由度	MS	F	P-值	臨界值		變源	SS	自由度	MS	F	P-值	臨界值
組間	57.722	1	57.722	2.34731	0.200263	7.70865		組間	57.722	1	57.722	2.34731	0.200263	7.70865
組內	98.3627	4	24.5907					組內	98.3627	4	24.5907
總和	156.085	5						總和	156.085	5
0	1.5							0	1.5
80.35	70.2							19.65	29.8
82.07	76.68							17.93	23.32
91.13	88.58							8.87	11.42
單因子變異數分析								單因子變異數分析
摘要								摘要
組	個數	總和	平均	變異數				組	個數	總和	平均	變異數
欄 1	3	253.55	84.5167	33.5417				欄 1	3	46.45	15.4833	33.5417
欄 2	3	235.46	78.4867	86.9041				欄 2	3	64.54	21.5133	86.9041
ANOVA					*			ANOVA					*
變源	SS	自由度	MS	F	P-值	臨界值		變源	SS	自由度	MS	F	P-值	臨界值
組間	54.5414	1	54.5414	0.905657	0.395159	7.70865		組間	54.5414	1	54.5414	0.905657	0.395159	7.70865
組內	240.892	4	60.2229					組內	240.892	4	60.2229
總和	295.433	5						總和	295.433	5
0	2							0	2
80.35	23.17							19.65	76.83
82.07	50.61							17.93	49.39
91.13	77.18							8.87	22.82
單因子變異數分析								單因子變異數分析
摘要								摘要
組	個數	總和	平均	變異數				組	個數	總和	平均	變異數
欄 1	3	253.55	84.5167	33.5417				欄 1	3	46.45	15.4833	33.5417
欄 2	3	150.96	50.32	729.333				欄 2	3	149.04	49.68	729.333
ANOVA					*			ANOVA					*
變源	SS	自由度	MS	F	P-值	臨界值		變源	SS	自由度	MS	F	P-值	臨界值
組間	1754.12	1	1754.12	4.5987	0.0985928	7.70865		組間	1754.12	1	1754.12	4.5987	0.0985928	7.70865
組內	1525.75	4	381.437					組內	1525.75	4	381.437
總和	3279.87	5						總和	3279.87	5
