# Supplementary material for: Induction of Mitosis Delay and Apoptosis by CDDO-TFEA in Glioblastoma Multiforme
Source: Front Pharmacol. 2021 Nov 8;12:756228. doi: 10.3389/fphar.2021.756228 (PMC8630575; doi:10.3389/fphar.2021.756228)
Supplement: Supplementary file 2 [file DataSheet1.ZIP › Supplementary datasets/GBM 8401 mpm2 test.xls]

## Sheet: AVERAGE
N1	active	unactive		Average	active	unactive
0μM	1.27	98.8		0μM	4.82333	95.29
1μM	41.55	59.25		1μM	44.3933	56.34
1.5μM	51.88	48.78		1.5μM	51.36	49.3467
2μM	63	37.84		2μM	57.95	42.8567
Nocod.	50.63	50.14		Nocod.	50.2233	50.4867
N2	active	unactive		Stdev	active	unactive
0μM	3.37	96.71		0μM	4.46123	4.39553
1μM	36.52	64.15		1μM	9.61563	9.60163
1.5μM	53.47	47.33		1.5μM	2.41241	2.35177
2μM	64.01	36.71		2μM	9.63479	9.68423
Nocod.	50.02	50.63		Nocod.	0.352184	0.301717
N3	active	unactive
0μM	9.83	90.36
1μM	55.11	45.62
1.5μM	48.73	51.93
2μM	46.84	54.02
Nocod.	50.02	50.69
0μM	1μM						0μM	1.5μM
1.27	41.55						1.27	51.88
3.37	36.52						3.37	53.47
9.83	55.11						9.83	48.73
單因子變異數分析							單因子變異數分析
摘要							摘要
組	個數	總和	平均	變異數			組	個數	總和	平均	變異數
欄 1	3	14.47	4.82333	19.9025			欄 1	3	14.47	4.82333	19.9025
欄 2	3	133.18	44.3933	92.4604			欄 2	3	154.08	51.36	5.8197
ANOVA							ANOVA
變源	SS	自由度	MS	F	P-值	臨界值	變源	SS	自由度	MS	F	P-值	臨界值
組間	2348.68	1	2348.68	41.8052	0.0029473	7.70865	組間	3248.49	1	3248.49	252.582	9.16154e-05	7.70865
組內	224.726	4	56.1815				組內	51.4445	4	12.8611
總和	2573.4	5					總和	3299.94	5
0μM	2μM						0μM	Nocod.
1.27	63						1.27	50.63
3.37	64.01						3.37	50.02
9.83	46.84						9.83	50.02
單因子變異數分析							單因子變異數分析
摘要							摘要
組	個數	總和	平均	變異數			組	個數	總和	平均	變異數
欄 1	3	14.47	4.82333	19.9025			欄 1	3	14.47	4.82333	19.9025
欄 2	3	173.85	57.95	92.8291			欄 2	3	150.67	50.2233	0.124033
ANOVA							ANOVA
變源	SS	自由度	MS	F	P-值	臨界值	變源	SS	自由度	MS	F	P-值	臨界值
組間	4233.66	1	4233.66	75.1105	0.000975334	7.70865	組間	3091.74	1	3091.74	308.764	6.15998e-05	7.70865
組內	225.463	4	56.3658				組內	40.0531	4	10.0133
總和	4459.13	5					總和	3131.79	5

## Sheet: N1
0					1					N1	active	unactive		M
										0μM	1.27	98.8
										1μM	41.55	59.25
										1.5μM	51.88	48.78
										2μM	63	37.84
										Nocod.	50.63	50.14
1.5					2
N

## Sheet: N2
0					1					N2	active	unactive		M
										0μM	3.37	96.71
										1μM	36.52	64.15
										1.5μM	53.47	47.33
										2μM	64.01	36.71
										Nocod.	50.02	50.63
1.5					2
N

## Sheet: N3
0					1					N3	active	unactive		M
										0μM	9.83	90.36
										1μM	55.11	45.62
										1.5μM	48.73	51.93
										2μM	46.84	54.02
										Nocod.	50.02	50.69
1.5					2
N
											N3	active	unactive
											0μM	9.83	90.36
											1μM	55.11	45.62
											1.5μM	48.73	51.93
											2μM	46.84	54.02
