# Supplementary material for: Induction of Mitosis Delay and Apoptosis by CDDO-TFEA in Glioblastoma Multiforme
Source: Front Pharmacol. 2021 Nov 8;12:756228. doi: 10.3389/fphar.2021.756228 (PMC8630575; doi:10.3389/fphar.2021.756228)
Supplement: Supplementary file 2 [file DataSheet1.ZIP › Supplementary datasets/GBM 8401 PI test.xls]

## Sheet: N1
0					1					N1	subG1	G1	S	G2/M
										0μM	0.15	68.06	13.92	18.18
										1μM	0.25	59.45	3.06	37.51
										1.5μM	0.2	54.94	16.9	28.58
										2μM	0.19	57.95	14.7	27.86
1.5					2

## Sheet: N2
0					1					N2	subG1	G1	S	G2/M
										0μM	0.07	67.29	15.85	17.14
										1μM	0.34	56.43	3.97	39.51
										1.5μM	0.16	52.32	15.06	33.22
										2μM	0.03	58.02	15.7	27
1.5					2

## Sheet: N3
0					1					N3	subG1	G1	S	G2/M
										0μM	0.05	70.44	11.73	18.14
										1μM	0.25	56.9	5.33	37.71
										1.5μM	0.01	55.3	14.28	30.97
										2μM	0	61.24	12.44	27.1
1.5					2

## Sheet: Average
N1	subG1	G1	S	G2/M		Average	SubG1	G1	S	G2/M
0μM	0.15	68.06	13.92	18.18		0μM	0.09	68.5967	13.8333	17.82
1μM	0.25	59.45	3.06	37.51		1μM	0.28	57.5933	4.12	38.2433
1.5μM	0.2	54.94	16.9	28.58		1.5μM	0.123333	54.1867	15.4133	30.9233
2μM	0.19	57.95	14.7	27.86		2μM	0.0733333	59.07	14.28	27.32
N2	subG1	G1	S	G2/M		Stdev	subG1	G1	S	G2/M
0μM	0.07	67.29	15.85	17.14		0μM	0.052915	1.64214	2.06137	0.589237
1μM	0.34	56.43	3.97	39.51		1μM	0.0519615	1.625	1.14241	1.10151
1.5μM	0.16	52.32	15.06	33.22		1.5μM	0.100167	1.62657	1.34526	2.32035
2μM	0.03	58.02	15.7	27		2μM	0.102144	1.8796	1.67009	0.470319
N3	subG1	G1	S	G2/M
0μM	0.05	70.44	11.73	18.14
1μM	0.25	56.9	5.33	37.71
1.5μM	0.01	55.3	14.28	30.97
2μM	0	61.24	12.44	27.1
G1
0μM	1μM						0μM	1.5μM						0μM	2μM
68.06	59.45						68.06	54.94						68.06	57.95
67.29	56.43						67.29	52.32						67.29	58.02
70.44	56.9						70.44	55.3						70.44	61.24
單因子變異數分析							單因子變異數分析							單因子變異數分析
摘要							摘要							摘要
組	個數	總和	平均	變異數			組	個數	總和	平均	變異數			組	個數	總和	平均	變異數
欄 1	3	205.79	68.5967	2.69663			欄 1	3	205.79	68.5967	2.69663			欄 1	3	205.79	68.5967	2.69663
欄 2	3	172.78	57.5933	2.64063			欄 2	3	162.56	54.1867	2.64573			欄 2	3	177.21	59.07	3.5329
ANOVA							ANOVA							ANOVA
變源	SS	自由度	MS	F	P-值	臨界值	變源	SS	自由度	MS	F	P-值	臨界值	變源	SS	自由度	MS	F	P-值	臨界值
組間	181.61	1	181.61	68.0536	0.00117777	7.70865	組間	311.472	1	311.472	116.605	0.000417147	7.70865	組間	136.136	1	136.136	43.7067	0.00271365	7.70865
組內	10.6745	4	2.66863				組內	10.6847	4	2.67118				組內	12.4591	4	3.11477
總和	192.285	5					總和	322.157	5					總和	148.595	5
G2/M
0μM	1μM						0μM	1.5μM						0μM	2μM
18.18	37.51						18.18	28.58						18.18	27.86
17.14	39.51						17.14	33.22						17.14	27
18.14	37.71						18.14	30.97						18.14	27.1
單因子變異數分析							單因子變異數分析							單因子變異數分析
摘要							摘要							摘要
組	個數	總和	平均	變異數			組	個數	總和	平均	變異數			組	個數	總和	平均	變異數
欄 1	3	53.46	17.82	0.3472			欄 1	3	53.46	17.82	0.3472			欄 1	3	53.46	17.82	0.3472
欄 2	3	114.73	38.2433	1.21333			欄 2	3	92.77	30.9233	5.38403			欄 2	3	81.96	27.32	0.2212
ANOVA							ANOVA							ANOVA
變源	SS	自由度	MS	F	P-值	臨界值	變源	SS	自由度	MS	F	P-值	臨界值	變源	SS	自由度	MS	F	P-值	臨界值
組間	625.669	1	625.669	801.865	9.25436e-06	7.70865	組間	257.546	1	257.546	89.8746	0.000690765	7.70865	組間	135.375	1	135.375	476.337	2.60777e-05	7.70865
組內	3.12107	4	0.780267				組內	11.4625	4	2.86562				組內	1.1368	4	0.2842
總和	628.79	5					總和	269.008	5					總和	136.512	5
