# Supplementary material for: Induction of Mitosis Delay and Apoptosis by CDDO-TFEA in Glioblastoma Multiforme
Source: Front Pharmacol. 2021 Nov 8;12:756228. doi: 10.3389/fphar.2021.756228 (PMC8630575; doi:10.3389/fphar.2021.756228)
Supplement: Supplementary file 2 [file DataSheet1.ZIP › Supplementary datasets/GBM 8401 PIAV test.xls]

## Sheet: N1-N3
N1
DMSO			0
							UL	UR	LL	LR
						0	0.03	1.9	97.62	0.45
						DMSO	0.02	1.18	98.54	0.26
						1	0.07	1.49	98.13	0.31
						1.5	0.05	2.4	97.16	0.39
						2	0.06	2.95	96.61	0.38
1			1.5			2
										Control	Necrosis	Total apoptosis
									0	97.62	0.03	2.35
									DMSO	98.54	0.02	1.44
									1	98.13	0.07	1.8
									1.5	97.16	0.05	2.79
									2	96.61	0.06	3.33
N2
DMSO			0
							UL	UR	LL	LR
						0	0.09	1.31	98.16	0.44
						DMSO	0.03	1.28	98.11	0.58
						1	0.13	2.03	97.36	0.48
						1.5	0.09	3.78	95.14	0.99
						2	0.03	4.71	93.96	1.3
1			1.5			2
										Control	Necrosis	Total apoptosis
									0	98.16	0.09	1.75
									DMSO	98.11	0.03	1.86
									1	97.36	0.13	2.51
									1.5	95.14	0.09	4.77
									2	93.96	0.03	6.01
N3
DMSO			0
							UL	UR	LL	LR
						0	0.03	1.46	97.62	0.89
						DMSO	0.02	1.16	98.4	0.42
						1	0.05	2.61	96.7	0.64
						1.5	0.09	3.69	95.03	1.19
						2	0.02	6.33	92.23	1.42
1			1.5			2
										Control	Necrosis	Total apoptosis
									0	97.62	0.03	2.35
									DMSO	98.4	0.02	1.58
									1	96.7	0.05	3.25
									1.5	95.03	0.09	4.88
									2	92.23	0.02	7.75

## Sheet: N3平均
N1					N3平均					N3平均
	Control	Necrosis	Total apoptosis			Necrosis	Total apoptosis				Necrosis	Total apoptosis
DMSO	98.54	0.02	1.44		0	0.05	2.15			DMSO	0.0233333	1.62667
0	97.62	0.03	2.35		DMSO	0.0233333	1.62667			0	0.05	2.15
1	98.13	0.07	1.8		1	0.0833333	2.52			1	0.0833333	2.52
1.5	97.16	0.05	2.79		1.5	0.0766667	4.14667			1.5	0.0766667	4.14667
2	96.61	0.06	3.33		2	0.0366667	5.69667			2	0.0366667	5.69667
N2					N3誤差					N3誤差
	Control	Necrosis	Total apoptosis			Necrosis	Total apoptosis				Necrosis	Total apoptosis
DMSO	98.11	0.03	1.86		0	0.034641	0.34641			DMSO	0.0057735	0.213854
0	98.16	0.09	1.75		DMSO	0.0057735	0.213854			0	0.034641	0.34641
1	97.36	0.13	2.51		1	0.0416333	0.725052			1	0.0416333	0.725052
1.5	95.14	0.09	4.77		1.5	0.023094	1.17619			1.5	0.023094	1.17619
2	93.96	0.03	6.01		2	0.0208167	2.2266			2	0.0208167	2.2266
N3
	Control	Necrosis	Total apoptosis
DMSO	98.4	0.02	1.58
0	97.62	0.03	2.35
1	96.7	0.05	3.25
1.5	95.03	0.09	4.88
2	92.23	0.02	7.75
Necrosis P value								Total Apoptosis P value
0	DMSO							0	DMSO
0.03	0.02							2.35	1.44
0.09	0.03							1.75	1.86
0.03	0.02							2.35	1.58
單因子變異數分析								單因子變異數分析
摘要								摘要
組	個數	總和	平均	變異數				組	個數	總和	平均	變異數
欄 1	3	0.15	0.05	0.0012				欄 1	3	6.45	2.15	0.12
欄 2	3	0.07	0.0233333	3.33333e-05				欄 2	3	4.88	1.62667	0.0457333
ANOVA					*			ANOVA					*
變源	SS	自由度	MS	F	P-值	臨界值		變源	SS	自由度	MS	F	P-值	臨界值
組間	0.00106667	1	0.00106667	1.72973	0.258771	7.70865		組間	0.410817	1	0.410817	4.95756	0.0899541	7.70865
組內	0.00246667	4	0.000616667					組內	0.331467	4	0.0828667
總和	0.00353333	5						總和	0.742283	5
0	1							0	1
0.03	0.07							2.35	1.8
0.09	0.13							1.75	2.51
0.03	0.05							2.35	3.25
單因子變異數分析								單因子變異數分析
摘要								摘要
組	個數	總和	平均	變異數				組	個數	總和	平均	變異數
欄 1	3	0.15	0.05	0.0012				欄 1	3	6.45	2.15	0.12
欄 2	3	0.25	0.0833333	0.00173333				欄 2	3	7.56	2.52	0.5257
ANOVA					*			ANOVA					*
變源	SS	自由度	MS	F	P-值	臨界值		變源	SS	自由度	MS	F	P-值	臨界值
組間	0.00166667	1	0.00166667	1.13636	0.34649	7.70865		組間	0.20535	1	0.20535	0.636054	0.469807	7.70865
組內	0.00586667	4	0.00146667					組內	1.2914	4	0.32285
總和	0.00753333	5						總和	1.49675	5
0	1.5							0	1.5
0.03	0.05							2.35	2.79
0.09	0.09							1.75	4.77
0.03	0.09							2.35	4.88
單因子變異數分析								單因子變異數分析
摘要								摘要
組	個數	總和	平均	變異數				組	個數	總和	平均	變異數
欄 1	3	0.15	0.05	0.0012				欄 1	3	6.45	2.15	0.12
欄 2	3	0.23	0.0766667	0.000533333				欄 2	3	12.44	4.14667	1.38343
ANOVA					*			ANOVA					**
變源	SS	自由度	MS	F	P-值	臨界值		變源	SS	自由度	MS	F	P-值	臨界值
組間	0.00106667	1	0.00106667	1.23077	0.32946	7.70865		組間	5.98002	1	5.98002	7.95515	0.0478045	7.70865
組內	0.00346667	4	0.000866667					組內	3.00687	4	0.751717
總和	0.00453333	5						總和	8.98688	5
0	2							0	2
0.03	0.06							2.35	3.33
0.09	0.03							1.75	6.01
0.03	0.02							2.35	7.75
單因子變異數分析								單因子變異數分析
摘要								摘要
組	個數	總和	平均	變異數				組	個數	總和	平均	變異數
欄 1	3	0.15	0.05	0.0012				欄 1	3	6.45	2.15	0.12
欄 2	3	0.11	0.0366667	0.000433333				欄 2	3	17.09	5.69667	4.95773
ANOVA								ANOVA					*
變源	SS	自由度	MS	F	P-值	臨界值		變源	SS	自由度	MS	F	P-值	臨界值
組間	0.000266667	1	0.000266667	0.326531	0.598285	7.70865		組間	18.8683	1	18.8683	7.43177	0.0526529	7.70865
組內	0.00326667	4	0.000816667					組內	10.1555	4	2.53887
總和	0.00353333	5						總和	29.0237	5
