# Supplementary material for: Induction of Mitosis Delay and Apoptosis by CDDO-TFEA in Glioblastoma Multiforme
Source: Front Pharmacol. 2021 Nov 8;12:756228. doi: 10.3389/fphar.2021.756228 (PMC8630575; doi:10.3389/fphar.2021.756228)
Supplement: Supplementary file 2 [file DataSheet1.ZIP › Supplementary datasets/GBM 8401 Prestoblue test.xlsx]

## Sheet: 工作表1
24 hr
100	47.8155	30.6682	24.5863
0	0.492422	0.294885	0.671844
0	1	1.5	2
48 hr
100	15.4162	3.20499	0.873893
0	0.167555	0.229441	0.339743
0	1	1.5	2
72 hr
100	10.7802	1.10315	0.514288
0	0.249559	0.0800482	0.087969
0	1	1.5	2
														24 h	y = -24.339x + 111.61
															R2 = 0.841
														48 h	y = -30.959x + 107.27
															R2 = 0.7175
														72h	y = -30.813x + 105.13
															R2 = 0.6821
MRC-5
24 hr
100	98.5563	99.6069	100.865
0	0.00202	0.88477	0.18881
0	1	1.5	2
