# Supplementary material for: Induction of Mitosis Delay and Apoptosis by CDDO-TFEA in Glioblastoma Multiforme
Source: Front Pharmacol. 2021 Nov 8;12:756228. doi: 10.3389/fphar.2021.756228 (PMC8630575; doi:10.3389/fphar.2021.756228)
Supplement: Supplementary file 2 [file DataSheet1.ZIP › Supplementary datasets/GBM 8401 western test.xlsx]

## Sheet: cyclinA2
2021-01-11																Average	Stdev
b-actin	Number	Vol. %	Volume	Height	Area					Cyclina2	2021-01-11	2021-01-15	2021-02-21	2021-02-23	2021-04-26
0μM	No 1		16152630	8013	4995					0μM	100	100	100	100	100	100	0
1μM	No 2		21411605	9265	4500					1μM	24.0325	136.997	80.8991	73.0907	95.4006	83.1	11.3
1.5μM	No 3		32415799	17033	4500					1.5μM	18.8211	55.7758	85.8749	72.2236	87.6801	81.9	8.5
2μM	No 4		45193613	18962	4680					2μM	7.37039	123.979	98.737	71.2992	98.9869	89.7	15.9
cyclinA2	Number	Vol. %	Volume	Height	Area
0μM	No 1		116927946	65535	6206
1μM	No 2		37249772	27498	5568
1.5μM	No 3		44164741	60386	5742
2μM	No 4		24112514	32394	5394
	cyclinA2	b-actin		%
0μM	116927946	16152630	7.238941646	100.0
1μM	37249772	21411605	1.73970013	24.0
1.5μM	44164741	32415799	1.36244493	18.8
2μM	24112514	45193613	0.5335380909	7.4
2021-01-15
b-actin	Number	Vol. %	Volume	Height	Area
0μM	No 1		16001853	7982	5049
1μM	No 2		21874277	9302	5049
1.5μM	No 3		33105970	16999	5049
2μM	No 4		45798792	18907	5406
cyclinA2	Number	Vol. %	Volume	Height	Area
0μM	No 1		41021848	31151	5049
1μM	No 2		44496023	32584	5049
1.5μM	No 3		37537735	23228	5049
2μM	No 4		88298813	65535	5406
	cyclinA2	b-actin		%
0μM	41021848	16001853	2.563568607	100.0
1μM	44496023	21874277	2.034171141	79.3
1.5μM	37537735	33105970	1.133866037	44.2
2μM	88298813	45798792	1.927972533	75.2
2021-02-21
b-actin	Number	Vol. %	Volume	Height	Area
0μM	No 1	100	53151731	43994	3645
1μM	No 2	113.622	60391973	29582	3645
1.5μM	No 3	132.279	70308445	33589	3510
2μM	No 4	115.282	61274489	34225	3510
cyclinA2	Number	Vol. %	Volume	Height	Area
0μM	No 1	100	188670818	65535	5762
1μM	No 2	91.919	173424320	65535	5628
1.5μM	No 3	113.594	214319307	65535	5695
2μM	No 4	113.826	214756816	65535	5628
	cyclinA2	b-actin		%
0μM	188670818	53151731	3.549664601	100.0
1μM	173424320	60391973	2.87164521	80.9
1.5μM	214319307	70308445	3.048272608	85.9
2μM	214756816	61274489	3.504832427	98.7
2020-02-23
b-actin	Number	Vol. %	Volume	Height	Area
0μM	No 1		50841812	30011	3290
1μM	No 2		68147573	39900	3220
1.5μM	No 3		75753947	41431	3080
2μM	No 4		75091443	61282	2975
cyclinA2	Number	Vol. %	Volume	Height	Area
0μM	No 1		238033141	65535	6272
1μM	No 2		233200220	65535	6080
1.5μM	No 3		256153815	65535	5888
2μM	No 4		250663658	65535	5568
	cyclinA2	b-actin		%
0μM	238033141	50841812	4.681838267	100.0
1μM	233200220	68147573	3.42198863	73.1
1.5μM	256153815	75753947	3.381392325	72.2
2μM	250663658	75091443	3.338112147	71.3
2021-04-26
CyclinA2
ID/Name	Ave.Intensity	Background	Backgnd SD Mult	Integ.Intensity
0-700	2508.69	0	n/a	60.54
1-700	2372.72	0	n/a	57.26
2-700	2126.51	0	n/a	51.31
3-700	2172.51	0	n/a	52.42
B-actin
ID/Name	Ave.Intensity	Background	Backgnd SD Mult	Integ.Intensity
0-800	908	0	n/a	21.91
1-800	900.19	0	n/a	21.72
2-800	877.82	0	n/a	21.18
3-800	794.37	0	n/a	19.17
CyclinA2	B-actin
2508.69	908	2.76287	100
2372.72	900.19	2.6358	95.4006
2126.51	877.82	2.42249	87.6801
2172.51	794.37	2.73488	98.9869

## Sheet: cyclinB1
2021-01-11										2021-01-11	2021-01-15	2021-02-23	2021-03-24	2021-04-26	Average	Stdev
b-actin	Number	Vol. %	Volume	Height	Area				0μM	100	100	100	100	100	100.00	0.00
0μM	No 1		12197565	10545	2560				1μM	75.9623	63.7519	63.6403	94.1549	92.7342	77.48	14.55
1μM	No 2		16439945	12051	2592				1.5μM	55.2534	49.6495	98.8792	92.7366	91.2346	65.38	22.57
1.5μM	No 3		21354140	12734	2656				2μM	58.5348	57.3811	134.023	117.99	97.599	71.17	22.89
2μM	No 4		22296245	12977	2592
cyclinB1	Number	Vol. %	Volume	Height	Area
0μM	No 1		106443638	65535	2890
1μM	No 2		108979529	65535	2958
1.5μM	No 3		102964554	65535	2890
2μM	No 4		113891711	65535	3162
	cyclinB1	b-actin		%
0μM	106443638	12197565	8.72663011	100
1μM	108979529	16439945	6.628947299	75.96228115
1.5μM	102964554	21354140	4.821760745	55.25341036
2μM	113891711	22296245	5.108111747	58.5347572
2021-01-15
b-actin	Number	Vol. %	Volume	Height	Area
0μM	No 1		41239832	38813	3135
1μM	No 2		77487684	44019	2937
1.5μM	No 3		90291024	53368	2871
2μM	No 4		122391043	65535	3003
cyclinB1	Number	Vol. %	Volume	Height	Area
0μM	No 1		63882122	49145	5320
1μM	No 2		76522346	61926	4984
1.5μM	No 3		69442009	55123	5208
2μM	No 4		108788068	65535	5656
	cyclinB1	b-actin		%
0μM	63882122	41239832	1.549039337	100
1μM	76522346	77487684	0.987542046	63.7519024
1.5μM	69442009	90291024	0.7690909453	49.6495426
2μM	108788068	122391043	0.8888564501	57.38114127
2021-02-23
b-actin	Number	Vol. %	Volume	Height	Area
0μM	No 1		82681972	55502	4539
1μM	No 2		125713559	65535	5151
1.5μM	No 3		109650382	65535	5355
2μM	No 4		74996831	58407	4947
cyclinB1	Number	Vol. %	Volume	Height	Area
0μM	No 1		18665674	5192	7872
1μM	No 2		18061222	5256	7872
1.5μM	No 3		24476412	6517	7626
2μM	No 4		22691159	7149	7626
	cyclinB1	b-actin		%
0μM	18665674	82681972	0.2257526465	100.0
1μM	18061222	125713559	0.1436696419	63.6
1.5μM	24476412	109650382	0.223222314	98.9
2μM	22691159	74996831	0.3025615709	134.0
b-actin	ID/Name	Ave.Intensity	Background	Backgnd SD Mult	Integ.Intensity
0μM	0-800	738.31	0	n/a	10.18
1μM	1-800	822.46	0	n/a	11.34
1.5μM	2-800	895.82	0	n/a	12.35
2μM	3-800	881.6	0	n/a	12.16
cyclinB1	ID/Name	Ave.Intensity	Background	Backgnd SD Mult	Integ.Intensity
0μM	0-700	1691.02	0	n/a	23.32
1μM	1-700	1773.65	0	n/a	24.46
1.5μM	2-700	1902.75	0	n/a	26.24
2μM	3-700	2382.46	0	n/a	32.85
	cyclinB1	b-actin		%
0μM	1691.02	738.31	2.290392924	100.0
1μM	1773.65	822.46	2.15651825	94.2
1.5μM	1902.75	895.82	2.124031613	92.7
2μM	2382.46	881.6	2.702427405	118.0
b-actin	Number	Vol. %	Volume	Height	Area
0μM	483.53	0	n/a	8.26
1μM	487.06	0	n/a	8.33
1.5μM	470.99	0	n/a	8.05
2μM	449.81	0	n/a	7.69
cyclinB1	Number	Vol. %	Volume	Height	Area
0μM	2475.86	0	n/a	42.32
1μM	2312.73	0	n/a	39.53
1.5μM	2200.26	0	n/a	37.61
2μM	2247.9	0	n/a	38.42
	cyclinB1	b-actin		%
0μM	2475.86	483.53	5.120385498	100.0
1μM	2312.73	487.06	4.748347226	92.7
1.5μM	2200.26	470.99	4.671564152	91.2
2μM	2247.9	449.81	4.997443365	97.6

## Sheet: CDK1
2021-02-21												2021-02-21	2021-03-24	2021-03-24	2021-04-26	Average	Stdev
b-actin	Number	Vol. %	Volume	Height	Area						0μM	100	100	100	100	100	0
0μM	No 1		29866801	22915	3066						1μM	75.7878	85.735	85.0907	78.6631	83.2	3.9
1μM	No 2		41558670	28416	3528						1.5μM	85.2428	97.7734	82.74	79.9351	86.8	9.6
1.5μM	No 3		35906425	26593	3612						2μM	100.082	80.0419	69.2874	89.047	79.5	9.9
2μM	No 4		22806929	11927	3654
CDK1	Number	Vol. %	Volume	Height	Area
0μM	No 1		163128498	65535	5766
1μM	No 2		172029208	65535	6572
1.5μM	No 3		167174792	65535	6386
2μM	No 4		124670853	65535	5518
	CDK1	b-actin		%
0μM	163128498	29866801	5.461867108	100.0
1μM	172029208	41558670	4.139430064	75.8
1.5μM	167174792	35906425	4.655846189	85.2
2μM	124670853	22806929	5.466358623	100.1
20210324	No2
b-actin
ID/Name	Ave.Intensity	Background	Backgnd SD Mult	Integ.Intensity
4-700	1378.07	0	n/a	37.33
5-700	1373.34	0	n/a	37.2
2-700	1322.34	0	n/a	35.82
6-700	1747.26	0	n/a	47.33
CDK1
ID/Name	Ave.Intensity	Background	Backgnd SD Mult	Integ.Intensity
4-800	565.48	0	n/a	16.47
5-800	483.15	0	n/a	14.07
2-800	530.53	0	n/a	15.45
6-800	573.88	0	n/a	16.72
	CDK1	b-actin		%
0μM	565.48	1378.07	0.410342	100
1μM	483.15	1373.34	0.3518065446	85.73
1.5μM	530.53	1322.34	0.4012054388	97.77
2μM	573.88	1747.26	0.3284456807	80.04
b-actin	No.B
ID/Name	Ave.Intensity	Background	Backgnd SD Mult	Integ.Intensity
0-700	1139.51	0	n/a	21.7
1-700	1611.84	0	n/a	30.7
2-700	1591.39	0	n/a	30.31
3-700	1933.03	0	n/a	36.82
CDK1
ID/Name	Ave.Intensity	Background	Backgnd SD Mult	Integ.Intensity
0-800	519.13	0	n/a	7.61
1-800	624.83	0	n/a	9.15
2-800	599.86	0	n/a	8.79
3-800	610.17	0	n/a	8.94
	CDK1	b-actin		%
	519.13	1139.51	0.4555730095	100.0
	624.83	1611.84	0.387650139	85.1
	599.86	1591.39	0.3769409133	82.7
	610.17	1933.03	0.3156546975	69.3
B-actin	No.0
ID/Name	Ave.Intensity	Background	Backgnd SD Mult	Integ.Intensity
0-800	483.53	0	n/a	8.26
1-800	487.06	0	n/a	8.33
2-800	470.99	0	n/a	8.05
3-800	449.81	0	n/a	7.69
CDC2
ID/Name	Ave.Intensity	Background	Backgnd SD Mult	Integ.Intensity
0-800	604.21	0	n/a	10.33
1-800	478.76	0	n/a	8.18
2-800	470.45	0	n/a	8.04
3-800	500.51	0	n/a	8.56
CDC2	B-actin		%
604.21	483.53	1.24958	100
478.76	487.06	0.982959	78.6631
470.45	470.99	0.998853	79.9351
500.51	449.81	1.11271	89.047

## Sheet: NRF2
2021-01-11											2021-01-11	2021-01-15	2021-02-21	2021-02-23	20210426	Average	Stdev
b-actin	Number	Vol. %	Volume	Height	Area					0μM	100	100	100	100	100	100	0
0μM	No 1		53269439	52714	4756					1μM	136.875	92.972	112.363	77.6038	85.1654	85.2	7.7
1μM	No 2		78587964	65535	4872					1.5μM	107.315	83.831	131.217	89.985	82.9651	85.6	3.8
1.5μM	No 3		73252490	65535	4466					2μM	112.176	61.9162	139.305	49.2854	87.1051	66.1	19.3
2μM	No 4		69100195	65535	5104
NRF2	Number	Vol. %	Volume	Height	Area
0μM	No 1		78811258	36700	4408
1μM	No 2		159144406	65535	4640
1.5μM	No 3		116303231	65535	4582
2μM	No 4		114679977	55476	4466
	NRF2	b-actin		%
0μM	78811258	53269439	1.479483537	100
1μM	159144406	78587964	2.025048085	136.8753376
1.5μM	116303231	73252490	1.587703449	107.3147088
2μM	114679977	69100195	1.659618717	112.1755448
2021-01-15
b-actin	Number	Vol. %	Volume	Height	Area
0μM	No 1		124328719	57639	5742
1μM	No 2		142238650	61945	5452
1.5μM	No 3		170521581	64723	5278
2μM	No 4		146554929	61303	5104
NRF2	Number	Vol. %	Volume	Height	Area
0μM	No 1		86125717	31234	5046
1μM	No 2		91607496	29206	5278
1.5μM	No 3		99025121	36507	4582
2μM	No 4		62858801	22942	5162
	NRF2	b-actin		%
0μM	86125717	124328719	0.6927258456	100
1μM	91607496	142238650	0.6440408145	92.97196266
1.5μM	99025121	170521581	0.5807189942	83.83099863
2μM	62858801	146554929	0.4289094978	61.9161968
2021-02-21
b-actin	Number	Vol. %	Volume	Height	Area
0μM	No 1		113888316	65535	4655
1μM	No 2		113093033	65535	4655
1.5μM	No 3		111497302	65535	4655
2μM	No 4		109225166	65535	4655
NRF2	Number	Vol. %	Volume	Height	Area
0μM	No 1		87340919	61099	3060
1μM	No 2		97453748	64090	3026
1.5μM	No 3		112200096	65535	3026
2μM	No 4		116688696	65535	3026
	NRF2	b-actin		%
0μM	87340919	113888316	0.7668997318	100
1μM	97453748	113093033	0.8617130995	112.3632026
1.5μM	112200096	111497302	1.006303238	131.2170543
2μM	116688696	109225166	1.068331597	139.3052511
2021-02-23
b-actin	Number	Vol. %	Volume	Height	Area
0μM	No 1		97009111	65535	4655
1μM	No 2		159424138	65535	4704
1.5μM	No 3		166300631	65535	4459
2μM	No 4		152165588	65535	4312
NRF2	Number	Vol. %	Volume	Height	Area
0μM	No 1		110837557	60948	4361
1μM	No 2		141355025	63980	4263
1.5μM	No 3		170977305	65535	4116
2μM	No 4		85685805	52172	4165
	NRF2	b-actin		%
0μM	110837557	97009111	1.14254791	100
1μM	141355025	159424138	0.8866601179	77.60375826
1.5μM	170977305	166300631	1.028121806	89.98500603
2μM	85685805	152165588	0.5631089534	49.28536901
20210426
NRF2
ID/Name	Ave.Intensity	Background	Backgnd SD Mult	Integ.Intensity
0-700	1560.17	0	n/a	26.89
1-700	1426.09	0	n/a	24.58
2-700	1415.87	0	n/a	24.4
3-700	1481.82	0	n/a	25.54
B-actin
ID/Name	Ave.Intensity	Background	Backgnd SD Mult	Integ.Intensity
0-800	630.08	0	n/a	10.86
1-800	676.25	0	n/a	11.66
2-800	689.21	0	n/a	11.88
3-800	687.03	0	n/a	11.84
NRF2	B-actin
1560.17	630.08	2.47615	100
1426.09	676.25	2.10882	85.1654
1415.87	689.21	2.05434	82.9651
1481.82	687.03	2.15685	87.1051

## Sheet: CHK2
2021-01-15											N	2021-01-15	2021-02-23	2021-02-21	2021-04-26	Average	Stdev
b-actin	Number	Vol. %	Volume	Height	Area						0μM	100	100	100	100	100	0
0μM	No 1		139264138	65535	4539						1μM	69.2158	111.771	85.8872	95.468	83.5	13.3
1μM	No 2		157709719	65535	4896						1.5μM	68.8882	170.851	99.0589	97.7579	88.6	17.1
1.5μM	No 3		163584699	65535	4692						2μM	48.5595	97.647	92.4128	109.938	83.6	31.6
2μM	No 4		115940523	65535	4488
CHK2	Number	Vol. %	Volume	Height	Area
0μM	No 1		56445280	65535	3362
1μM	No 2		44243737	44732	3485
1.5μM	No 3		45674714	41795	3403
2μM	No 4		22819066	14588	3280
	CHK2	b-actin		%
0μM	56445280	139264138	0.4053109495	100
1μM	44243737	157709719	0.2805390643	69.21576253
1.5μM	45674714	163584699	0.2792114072	68.88819745
2μM	22819066	115940523	0.1968170007	48.55950746
2021-02-23
b-actin	Number	Vol. %	Volume	Height	Area
0μM	No 1		134602473	65535	6464
1μM	No 2		127729223	65535	5824
1.5μM	No 3		101510893	44526	6336
2μM	No 4		114393915	65535	6080
CHK2	Number	Vol. %	Volume	Height	Area
0μM	No 1		92663824	65535	5824
1μM	No 2		98283027	65535	5952
1.5μM	No 3		119395195	65535	6080
2μM	No 4		76898680	65535	6336
	CHK2	b-actin
0μM	92663824	134602473	0.6884258657	100
1μM	98283027	127729223	0.7694639073	111.7714987
1.5μM	119395195	101510893	1.176181112	170.8508019
2μM	76898680	114393915	0.6722270149	97.64697237
2021-02-21
b-actin	Number	Vol. %	Volume	Height	Area
0μM	No 1		29866801	22915	3066
1μM	No 2		41558670	28416	3528
1.5μM	No 3		35906425	26593	3612
2μM	No 4		22806929	11927	3654
CHK2	Number	Vol. %	Volume	Height	Area
0μM	No 1		46395422	51988	4524
1μM	No 2		55446805	58274	4756
1.5μM	No 3		55252525	61999	4698
2μM	No 4		32740520	45636	4698
	CHJ2	b-actin		%
0μM	46395422	29866801	1.55341116	100.0
1μM	55446805	41558670	1.334181411	85.9
1.5μM	55252525	35906425	1.538792152	99.1
2μM	32740520	22806929	1.43555145	92.4
2021-04-26	No.4
B-actin
ID/Name	Ave.Intensity	Background	Backgnd SD Mult	Integ.Intensity
0-800	417.42	0	n/a	5.01
1-800	416.44	0	n/a	5
2-800	396.1	0	n/a	4.76
3-800	349.46	0	n/a	4.2
CHK2
ID/Name	Ave.Intensity	Background	Backgnd SD Mult	Integ.Intensity
0-800	282.37	0	n/a	3.39
1-800	268.94	0	n/a	3.23
2-800	261.94	0	n/a	3.15
3-800	259.89	0	n/a	3.12
CHK2	B-actin
282.37	417.42	0.676465	100
268.94	416.44	0.645807	95.468
261.94	396.1	0.661298	97.7579
259.89	349.46	0.74369	109.938

## Sheet: p-CHK2
2021-02-21											N	2021-04-21	2021-04-23	2021-04-26	Average	Stdev
b-actin	Number	Vol. %	Volume	Height	Area						0μM	100	100	100	100	0
0μM	No 1		85956795	65535	3910						1μM	94.398	98.4421	98.1979	97.0	2.3
1μM	No 2		109024240	65535	4002						1.5μM	89.3187	90.9615	110.795	97.0	12.0
1.5μM	No 3		105496047	65535	4094						2μM	96.7292	113.683	128.704	113.0	16.0
2μM	No 4		71598047	65535	4002
p-CHK2	Number	Vol. %	Volume	Height	Area
0μM	No 1		22107028	48261	3910
1μM	No 2		26468895	57784	4002
1.5μM	No 3		24234198	52506	4094
2μM	No 4		17811837	49756	4002
	p-CHk2	b-actin		%
0μM	22107028	85956795	0.257187672	100.0
1μM	26468895	109024240	0.2427799084	94.4
1.5μM	24234198	105496047	0.2297166452	89.3
2μM	17811837	71598047	0.2487754589	96.7
2021-02-23
b-actin	Number	Vol. %	Volume	Height	Area
0μM	No 1		102299253	65535	5529
1μM	No 2		135082845	65535	5415
1.5μM	No 3		109445333	65535	4959
2μM	No 4		98693491	65535	5187
p-CHK2	Number	Vol. %	Volume	Height	Area
0μM	No 1		38682092	65535	5529
1μM	No 2		50282706	65535	5244
1.5μM	No 3		37643686	65535	5016
2μM	No 4		42425079	65535	5187
	p-CHk2	b-actin		%
0μM	38682092	102299253	0.3781268276	100.0
1μM	50282706	135082845	0.37223606	98.4
1.5μM	37643686	109445333	0.3439496685	91.0
2μM	42425079	98693491	0.4298670416	113.7
2021-04-26	No.4
B-actin
ID/Name	Ave.Intensity	Background	Backgnd SD Mult	Integ.Intensity
0-800	417.42	0	n/a	5.01
1-800	416.44	0	n/a	5
2-800	396.1	0	n/a	4.76
3-800	349.46	0	n/a	4.2
pCHK2
ID/Name	Ave.Intensity	Background	Backgnd SD Mult	Integ.Intensity
0-700	1062.18	0	n/a	12.75
1-700	1040.59	0	n/a	12.5
2-700	1116.73	0	n/a	13.41
3-700	1144.5	0	n/a	13.74
pCHK2	B-actin
1062.18	417.42	2.54463	100
1040.59	416.44	2.49878	98.1979
1116.73	396.1	2.81931	110.795
1144.5	349.46	3.27505	128.704

## Sheet: CHK1
2021-02-21
b-actin	Number	Vol. %	Volume	Height	Area
0μM	No 1		196007266	65535	5940
1μM	No 2		220149119	65535	6120
1.5μM	No 3		196885412	65535	6000
2μM	No 4		134706723	65535	5940
CHK1	Number	Vol. %	Volume	Height	Area
0μM	No 1		82394099	65535	4895
1μM	No 2		101988509	65535	5060
1.5μM	No 3		100533628	65535	5060
2μM	No 4		78136817	65535	5005
	CHk1	b-actin		%
0μM	82394099	196007266	0.4203624727	100.0
1μM	101988509	220149119	0.463270121	110.2
1.5μM	100533628	196885412	0.5106199945	121.5
2μM	78136817	134706723	0.5800513535	138.0
2021-03-05
b-actin	Number	Vol. %	Volume	Height	Area
0μM	No 1		148235971	65535	4895
1μM	No 2		257489421	65535	5060
1.5μM	No 3		186524395	65535	5060
2μM	No 4		165823495	65535	5005
CHK1	Number	Vol. %	Volume	Height	Area
0μM	No 1		6.23128e+07	65535	4895
1μM	No 2		1.11679e+08	65535	5060
1.5μM	No 3		8.83901e+07	65535	5060
2μM	No 4		9.72903e+07	65535	5005
	CHk1	b-actin		%
0μM	6.23128e+07	148235971	0.420362	100
1μM	1.11679e+08	257489421	0.433724	117.715
1.5μM	8.83901e+07	186524395	0.47388	130.889
2μM	9.72903e+07	165823495	0.58671	136.422
2021-05-16
b-actin	Number	Vol. %	Volume	Height	Area
0μM	No 1		196007266	65535	4895
1μM	No 2		220149119	65535	5060
1.5μM	No 3		196885412	65535	5060
2μM	No 4		134706723	65535	5005
CHK1	Number	Vol. %	Volume	Height	Area
0μM	No 1		7.50091e+07	65535	4895
1μM	No 2		9.76318e+07	65535	5060
1.5μM	No 3		1.12653e+08	65535	5060
2μM	No 4		1.02059e+08	65535	5005
	CHk1	b-actin		%
0μM	7.50091e+07	196007266	0.382685	100
1μM	9.76318e+07	220149119	0.4434803325	115.886
1.5μM	1.12653e+08	196885412	0.5721730032	129.019
2μM	1.02059e+08	134706723	0.7576394492	132.414

## Sheet: P21
2021-02-21													2021-02-21	2020-02-23	2021-03-24	20210324	20210324	20210324	Average	Stdev
b-actin	Number	Vol. %	Volume	Height	Area							0μM	100	100	100	100	100	100	100.0	0
0μM	No 1		106268839	65535	5605							1μM	199.441	134.515	113.983	107.385	122.236	75.3773	114.5	7.441060679
1μM	No 2		126251347	65535	5605							1.5μM	283.118	171.415	114.772	107.98	114.214	75.7952	112.3	3.770653747
1.5μM	No 3		125989154	65535	5605							2μM	232.387	171.888	116.115	108.437	131.662	76.1158	118.7	11.83299144
2μM	No 4		96600416	65535	5605
P21	Number	Vol. %	Volume	Height	Area
0μM	No 1		33722994	14641	5916
1μM	No 2		79904538	39767	5916
1.5μM	No 3		113193249	53193	5916
2μM	No 4		71237887	39444	5916
	P21	b-actin		%
0μM	33722994	106268839	0.317337	100
1μM	79904538	126251347	0.6329	199.441
1.5μM	113193249	125989154	0.898436	283.118
2μM	71237887	96600416	0.737449	232.387
2020-02-23
b-actin	Number	Vol. %	Volume	Height	Area
0μM	No 1		90031173	55502	5959
1μM	No 2		130473287	65535	6195
1.5μM	No 3		111704407	65535	6077
2μM	No 4		77297475	58407	5900
P21	Number	Vol. %	Volume	Height	Area
0μM	No 1		30310473	10829	6324
1μM	No 2		59087243	28342	6324
1.5μM	No 3		64464236	33241	6324
2μM	No 4		44731243	23427	6324
	P21	b-actin		%
0μM	30310473	90031173	0.336666	100
1μM	59087243	130473287	0.452869	134.515
1.5μM	64464236	111704407	0.577097	171.415
2μM	44731243	77297475	0.57869	171.888
2021-03-24	1
b-actin
ID/Name	Ave.Intensity	Background	Backgnd SD Mult	Integ.Intensity
0-700	456.86	0	n/a	6.8
1-700	436.79	0	n/a	6.5
2-700	450.03	0	n/a	6.7
3-700	459.04	0	n/a	6.83
P21
ID/Name	Ave.Intensity	Background	Backgnd SD Mult	Integ.Intensity
0-800	256.59	0	n/a	5.18
1-800	279.62	0	n/a	5.65
2-800	290.09	0	n/a	5.86
3-800	299.36	0	n/a	6.05
	P21	b-actin		%
0μM	256.59	456.86	0.561638	100
1μM	279.62	436.79	0.64017	113.983
1.5μM	290.09	450.03	0.644601	114.772
2μM	299.36	459.04	0.652144	116.115
b-actin	20210324	A
ID/Name	Ave.Intensity	Background	Backgnd SD Mult	Integ.Intensity
0-700	497.96	0	n/a	7.41
1-700	513.92	0	n/a	7.65
2-700	544.96	0	n/a	8.11
3-700	648.16	0	n/a	9.65
P21	20210324	A
ID/Name	Ave.Intensity	Background	Backgnd SD Mult	Integ.Intensity
0-800	321.16	0	n/a	8.76
1-800	355.93	0	n/a	9.71
2-800	379.52	0	n/a	10.36
3-800	453.3	0	n/a	12.37
	P21	b-actin		%
0μM	321.16	497.96	0.644951	100
1μM	355.93	513.92	0.692579	107.385
1.5μM	379.52	544.96	0.696418	107.98
2μM	453.3	648.16	0.699364	108.437
b-actin	20210324	4
ID/Name	Ave.Intensity	Background	Backgnd SD Mult	Integ.Intensity
0-700	580.91	0	n/a	9.11
1-700	578.11	0	n/a	9.07
2-700	657.27	0	n/a	10.31
3-700	558.05	0	n/a	8.75
P21	20210324	4
ID/Name	Ave.Intensity	Background	Backgnd SD Mult	Integ.Intensity
0-800	375.02	0	n/a	9.01
1-800	456.2	0	n/a	10.96
2-800	484.63	0	n/a	11.64
3-800	474.33	0	n/a	11.39
	P21	b-actin		%
0μM	375.02	580.91	0.6455733246	100
1μM	456.2	578.11	0.7891231773	122.2360261
1.5μM	484.63	657.27	0.737337776	114.2144119
2μM	474.33	558.05	0.8499776006	131.6624415
b-actin	20210324	D
ID/Name	Ave.Intensity	Background	Backgnd SD Mult	Integ.Intensity
0-700	388.13	0	n/a	5.15
1-700	567.49	0	n/a	7.53
2-700	478.34	0	n/a	6.35
3-700	460.88	0	n/a	6.12
P21	20210324	D
ID/Name	Ave.Intensity	Background	Backgnd SD Mult	Integ.Intensity
1-800	356.62	0	n/a	7.96
4-800	391.57	0	n/a	8.74
5-800	391.6	0	n/a	8.74
6-800	503.33	0	n/a	11.23
	P21	b-actin		%
0μM	356.62	388.13	0.9188158607	100
1μM	391.57	567.49	0.692579	75.37730258
1.5μM	391.6	478.34	0.696418	75.79517459
2μM	503.33	460.88	0.699364	76.11583391

## Sheet: all
CyclinA2							Average	Stdev
0μM	100	100	100	100	100		100	0
1μM	24.0325	136.997	80.8991	73.0907	95.4006		83.1301	11.3211
1.5μM	18.8211	55.7758	85.8749	72.2236	87.6801		81.9262	8.45103
2μM	7.37039	123.979	98.737	71.2992	98.9869		89.6744	15.9139
CyclinB1							Average	Stdev
100	100	100	100	100			100	0
75.9623	63.7519	63.6403	94.1549	92.7342			77.4828	14.5508
55.2534	49.6495	98.8792	92.7366	91.2346			65.3792	22.5661
58.5348	57.3811	134.023	117.99	97.599			71.1716	22.894
CDK1							Average	Stdev
0μM	100	100	100	100			100	0
1μM	78.6631	75.7878	85.735	85.0907			83.1629	3.91026
1.5μM	79.9351	85.2428	97.7734	82.74			86.8161	9.59236
2μM	89.047	100.082	80.0419	69.2874			79.4588	9.89269
NRF2							Average	Stdev
0μM	100	100	100	100	100		100	0
1μM	136.875	92.972	112.363	77.6038	85.1654		85.2471	7.68443
1.5μM	107.315	83.831	131.217	89.985	82.9651		85.5937	3.82754
2μM	112.176	61.9162	139.305	49.2854	87.1051		66.1022	19.2542
CHK2							Average	Stdev
0μM	100	100	100	100			100	0
1μM	69.2158	111.771	85.8872	95.468			83.5236	13.2847
1.5μM	68.8882	170.851	99.0589	97.7579			88.5683	17.0559			P-CHK2	CHK2	Ratio		MEAN	SD
2μM	48.5595	97.647	92.4128	109.938			83.6367	31.6163		N1	100	100	1		1	0
											94.398	69.2158	1.363821674		1.179532142	0.1700836303
p-CHK2							Average	Stdev			89.3187	68.8882	1.296574562		1.116062637	0.1897512162
0μM	100	100	100				100	0			96.7292	48.5595	1.991971478		1.46428066	0.4579598422
1μM	94.398	98.4421	98.1979				97.0127	2.2677
1.5μM	89.3187	90.9615	110.795				97.0249	11.9531		N2	100	100	1
2μM	96.7292	113.683	128.704				113.039	15.9974			98.4421	85.8872	1.146179105
											90.9615	99.0589	0.9182561853
CHK1							Average	Stdev			113.683	92.4128	1.23016769
0μM	100	100	100				100	0
1μM	110.207	117.715	115.886				114.6028992	3.91493895		N3	100	100	1
1.5μM	121.471	130.889	129.019				127.1264186	4.985910889			98.1979	95.468	1.028595646
2μM	137.988	136.422	132.414				135.608359	2.874748652			110.795	97.7579	1.133357164
											128.704	109.938	1.170702813
P21							Average	Stdev
0μM	100	100	100	100	100	100	100	0
1μM	199.441	134.515	113.983	107.385	122.236	75.3773	114.534	7.44106
1.5μM	283.118	171.415	114.772	107.98	114.214	75.7952	112.322	3.77065
2μM	232.387	171.888	116.115	108.437	131.662	76.1158	118.738	11.833
